# Supplementary material for: Common transcriptional programs and the role of chemokine (C-C motif) ligand 20 (CCL20) in cell migration of cholangiocarcinoma
Source: EXCLI J. 2020 Jan 20;19:154–66. doi: 10.17179/excli2019-1893 (PMC7068202; doi:10.17179/excli2019-1893)
Supplement: Supplementary table 1 [file EXCLI-19-154-s-002.xlsx]

## Sheet: cluster_info_10000_400
Subcluster information:
	Tree height used for defining subclusters (Columns B to E)
	Number of genes in the final cluster (Column F)
	Final subcluster labelling (Column G)
gene_symbol	height_10000_cluster	height_400_cluster	height_150_cluster	height_50_cluster	#genes	final_cluster
PRMT2	2	11	26	66	447	O1
GJC1	2	11	26	66	447	O1
PPDPF	2	11	26	66	447	O1
JAG2	2	11	26	66	447	O1
CDK2AP1	2	11	26	76	447	O1
SLC9A1	2	11	26	66	447	O1
CORO2A	2	11	26	76	447	O1
MCAM	2	11	26	66	447	O1
SLC41A1	2	11	26	66	447	O1
CENPE	2	11	26	76	447	O1
TMEM87B	2	11	26	83	447	O1
MLF1IP	2	11	26	66	447	O1
MSH2	2	11	26	60	447	O1
TRAF5	2	11	26	76	447	O1
MCM3	2	11	26	76	447	O1
MDK	2	11	26	66	447	O1
BLVRA	2	11	26	76	447	O1
MSI2	2	11	26	76	447	O1
DBNDD2	2	11	26	66	447	O1
SLC25A12	2	11	26	66	447	O1
ACTR3	2	11	26	60	447	O1
COX19	2	11	26	76	447	O1
RHPN1	2	11	26	66	447	O1
MBOAT2	2	11	26	60	447	O1
PIAS3	2	11	26	76	447	O1
SLC6A6	2	11	26	83	447	O1
NCAPD2	2	11	26	66	447	O1
AGAP1	2	11	26	60	447	O1
MC1R	2	11	26	76	447	O1
LPCAT4	2	11	26	66	447	O1
MYO5C	2	11	26	83	447	O1
FZD6	2	11	26	83	447	O1
IFNGR2	2	11	26	76	447	O1
UBASH3B	2	11	26	60	447	O1
CNNM4	2	11	26	66	447	O1
RRM2	2	11	26	76	447	O1
SMURF2	2	11	26	60	447	O1
EML2	2	11	26	76	447	O1
ELF4	2	11	26	66	447	O1
SVIL	2	11	26	76	447	O1
TBCB	2	11	26	76	447	O1
AACS	2	11	26	83	447	O1
ARPC1B	2	11	26	60	447	O1
TUSC3	2	11	26	66	447	O1
CKAP2	2	11	26	83	447	O1
AFAP1	2	11	26	60	447	O1
TNNI2	2	11	26	76	447	O1
FSCN1	2	11	26	76	447	O1
FAM60A	2	11	26	76	447	O1
NOTCH3	2	11	26	66	447	O1
UBE2Q2	2	11	26	76	447	O1
BCL2L1	2	11	26	76	447	O1
TUBA1C	2	11	26	76	447	O1
ASAP2	2	11	26	66	447	O1
CD44	2	11	26	66	447	O1
TTF2	2	11	26	66	447	O1
CIB2	2	11	26	76	447	O1
HIST1H3E	2	11	26	76	447	O1
AP3M2	2	11	26	66	447	O1
AGRN	2	11	26	60	447	O1
PROCR	2	11	26	76	447	O1
FAM49B	2	11	26	60	447	O1
HIST2H2AB	2	11	26	60	447	O1
MCU	2	11	26	60	447	O1
KDM5B	2	11	26	60	447	O1
ANXA5	2	11	26	66	447	O1
SLC4A11	2	11	26	66	447	O1
CAPN1	2	11	26	76	447	O1
NIPA1	2	11	26	60	447	O1
HIST1H2BF	2	11	26	60	447	O1
EGLN3	2	11	26	83	447	O1
HK2	2	11	26	66	447	O1
RAD51	2	11	26	76	447	O1
CHST3	2	11	26	76	447	O1
STX6	2	11	26	76	447	O1
PTPN12	2	11	26	60	447	O1
PMP22	2	11	26	66	447	O1
SRC	2	11	26	76	447	O1
ABCC1	2	11	26	76	447	O1
GPR172A	2	11	26	76	447	O1
CALU	2	11	26	76	447	O1
MYO1D	2	11	26	83	447	O1
TMPRSS4	2	11	26	66	447	O1
CKS2	2	11	26	76	447	O1
FHOD3	2	11	26	76	447	O1
CRIM1	2	11	26	83	447	O1
EPS8L3	2	11	26	66	447	O1
CRMP1	2	11	26	76	447	O1
DLG3	2	11	26	66	447	O1
TAGLN2	2	11	26	60	447	O1
CD109	2	11	26	66	447	O1
S100A16	2	11	26	76	447	O1
BICD1	2	11	26	60	447	O1
KIAA1244	2	11	26	83	447	O1
GJA1	2	11	26	76	447	O1
DTYMK	2	11	26	76	447	O1
TMEM184B	2	11	26	60	447	O1
TSPAN3	2	11	26	66	447	O1
TMEM44	2	11	26	76	447	O1
MMD	2	11	26	76	447	O1
C21orf56	2	11	26	76	447	O1
NUSAP1	2	11	26	76	447	O1
PFKM	2	11	26	76	447	O1
PCDH7	2	11	26	76	447	O1
NEK2	2	11	26	76	447	O1
PDGFA	2	11	26	66	447	O1
RPL22L1	2	11	26	60	447	O1
ROR1	2	11	26	76	447	O1
DNASE1	2	11	26	76	447	O1
DNAJC10	2	11	26	76	447	O1
CREB5	2	11	26	60	447	O1
ATIC	2	11	26	76	447	O1
MTHFD1L	2	11	26	76	447	O1
C5orf13	2	11	26	76	447	O1
TUBA1A	2	11	26	76	447	O1
TMTC2	2	11	26	66	447	O1
IQGAP1	2	11	26	66	447	O1
NUDT1	2	11	26	76	447	O1
GXYLT2	2	11	26	60	447	O1
SLC39A10	2	11	26	83	447	O1
DMKN	2	11	26	66	447	O1
C15orf52	2	11	26	60	447	O1
ENDOD1	2	11	26	60	447	O1
YEATS2	2	11	26	76	447	O1
FANCE	2	11	26	76	447	O1
GLI3	2	11	26	66	447	O1
CKAP5	2	11	26	76	447	O1
PLBD1	2	11	26	60	447	O1
LRIG3	2	11	26	76	447	O1
MARCKS	2	11	26	76	447	O1
ARHGEF16	2	11	26	66	447	O1
SULT1C2	2	11	26	83	447	O1
NETO2	2	11	26	76	447	O1
LRRC49	2	11	26	66	447	O1
LYPD1	2	11	26	66	447	O1
F2R	2	11	26	76	447	O1
PAPSS1	2	11	26	66	447	O1
GULP1	2	11	26	83	447	O1
PYCARD	2	11	26	66	447	O1
TRIM47	2	11	26	76	447	O1
TAP1	2	11	26	76	447	O1
GAL3ST4	2	11	26	76	447	O1
HSPA1B	2	11	26	83	447	O1
C11orf80	2	11	26	60	447	O1
MVP	2	11	26	76	447	O1
KIF4A	2	11	26	76	447	O1
EZH2	2	11	26	76	447	O1
NAP1L1	2	11	26	83	447	O1
FHL3	2	11	26	76	447	O1
TM4SF18	2	11	26	83	447	O1
ANXA4	2	11	26	83	447	O1
PLK4	2	11	26	76	447	O1
ITGB1	2	11	26	83	447	O1
VIM	2	11	26	66	447	O1
RACGAP1	2	11	26	60	447	O1
C1orf198	2	11	26	83	447	O1
SLC36A1	2	11	26	76	447	O1
PNMA1	2	11	26	66	447	O1
PPIC	2	11	26	76	447	O1
ANXA11	2	11	26	60	447	O1
PLCE1	2	11	26	83	447	O1
QPCT	2	11	26	66	447	O1
CTTN	2	11	26	76	447	O1
DYNC1I2	2	11	26	76	447	O1
RCN2	2	11	26	76	447	O1
PNMA2	2	11	26	76	447	O1
PAM	2	11	26	66	447	O1
MSN	2	11	26	60	447	O1
KDM3A	2	11	26	60	447	O1
MCM6	2	11	26	76	447	O1
UCK2	2	11	26	76	447	O1
DNER	2	11	26	76	447	O1
TRIP10	2	11	26	66	447	O1
TNFSF4	2	11	26	76	447	O1
AEBP1	2	11	26	66	447	O1
H2AFZ	2	11	26	76	447	O1
ALOX5AP	2	11	26	76	447	O1
GIPC1	2	11	26	76	447	O1
LIF	2	11	26	76	447	O1
C6orf141	2	11	26	83	447	O1
CAV2	2	11	26	76	447	O1
PDP1	2	11	26	60	447	O1
LDHB	2	11	26	83	447	O1
MMP2	2	11	26	83	447	O1
RHBDF2	2	11	26	60	447	O1
YKT6	2	11	26	66	447	O1
ATP1B1	2	11	26	76	447	O1
SPARC	2	11	26	83	447	O1
BCAT1	2	11	26	83	447	O1
PALLD	2	11	26	76	447	O1
ANKIB1	2	11	26	60	447	O1
GOLPH3L	2	11	26	83	447	O1
UBE2Z	2	11	26	76	447	O1
CYP1B1	2	11	26	83	447	O1
CUEDC1	2	11	26	76	447	O1
F2RL1	2	11	26	76	447	O1
BAK1	2	11	26	76	447	O1
NPAS2	2	11	26	76	447	O1
C1orf116	2	11	26	66	447	O1
OSMR	2	11	26	83	447	O1
HIST1H3D	2	11	26	66	447	O1
HIST1H3F	2	11	26	66	447	O1
DZIP1	2	11	26	60	447	O1
STK38L	2	11	26	76	447	O1
DPCD	2	11	26	60	447	O1
TMC7	2	11	26	83	447	O1
MTMR11	2	11	26	66	447	O1
RARRES1	2	11	26	60	447	O1
MMP10	2	11	26	76	447	O1
FBN1	2	11	26	83	447	O1
ACTA2	2	11	26	66	447	O1
NME1	2	11	26	76	447	O1
MSRB3	2	11	26	66	447	O1
ADAMTS9	2	11	26	83	447	O1
FSTL3	2	11	26	76	447	O1
TREM2	2	11	26	76	447	O1
SLC25A24	2	11	26	60	447	O1
PTHLH	2	11	26	76	447	O1
HAVCR1	2	11	26	60	447	O1
SPRED1	2	11	26	76	447	O1
RPLP0	2	11	26	76	447	O1
CMTM4	2	11	26	60	447	O1
IGFBP5	2	11	26	83	447	O1
ARHGAP18	2	11	26	83	447	O1
PPAPDC1A	2	11	26	76	447	O1
FOXJ1	2	11	26	76	447	O1
SLPI	2	11	26	83	447	O1
TUBA1B	2	11	26	76	447	O1
CTTNBP2NL	2	11	26	83	447	O1
FGFBP1	2	11	26	66	447	O1
TIMP1	2	11	26	66	447	O1
ZNF581	2	11	26	76	447	O1
SHCBP1	2	11	26	60	447	O1
DEPDC1B	2	11	26	83	447	O1
DTX3	2	11	26	76	447	O1
SFXN3	2	11	26	66	447	O1
FLVCR1	2	11	26	60	447	O1
TMCO3	2	11	26	83	447	O1
FAR1	2	11	26	60	447	O1
UNC5B	2	11	26	76	447	O1
EHD2	2	11	26	76	447	O1
YWHAH	2	11	26	76	447	O1
ELOVL1	2	11	26	76	447	O1
KIAA1522	2	11	26	76	447	O1
RHBDF1	2	11	26	66	447	O1
TMEM144	2	11	26	76	447	O1
CD151	2	11	26	76	447	O1
DDIT4	2	11	26	76	447	O1
EDNRA	2	11	26	83	447	O1
TMEM65	2	11	26	60	447	O1
CD2AP	2	11	26	60	447	O1
MOXD1	2	11	26	83	447	O1
CD59	2	11	26	76	447	O1
SLCO3A1	2	11	26	83	447	O1
SKAP2	2	11	26	76	447	O1
CDC7	2	11	26	76	447	O1
PAQR5	2	11	26	83	447	O1
TAF6	2	11	26	76	447	O1
PLVAP	2	11	26	66	447	O1
PGK1	2	11	26	76	447	O1
PLXDC2	2	11	26	83	447	O1
HIST1H3B	2	11	26	66	447	O1
KIF2A	2	11	26	83	447	O1
FMNL2	2	11	26	83	447	O1
PHLDB1	2	11	26	83	447	O1
FXYD5	2	11	26	66	447	O1
OSBPL3	2	11	26	66	447	O1
TRPC1	2	11	26	66	447	O1
GALNT3	2	11	26	60	447	O1
HIST1H2AE	2	11	26	76	447	O1
TNFRSF10A	2	11	26	83	447	O1
LAMP3	2	11	26	66	447	O1
PAK1	2	11	26	76	447	O1
ARHGAP27	2	11	26	66	447	O1
FANCI	2	11	26	60	447	O1
CSTB	2	11	26	76	447	O1
TLCD1	2	11	26	76	447	O1
HIST1H1B	2	11	26	60	447	O1
CAPN2	2	11	26	66	447	O1
ERO1L	2	11	26	76	447	O1
NCEH1	2	11	26	60	447	O1
ARL6IP6	2	11	26	76	447	O1
LRP10	2	11	26	76	447	O1
TUBB2B	2	11	26	76	447	O1
MTL5	2	11	26	76	447	O1
PI15	2	11	26	60	447	O1
IL18	2	11	26	60	447	O1
RPS19	2	11	26	76	447	O1
ARL4C	2	11	26	76	447	O1
CTSC	2	11	26	83	447	O1
TEAD2	2	11	26	83	447	O1
SPA17	2	11	26	76	447	O1
HCFC1R1	2	11	26	76	447	O1
GOLM1	2	11	26	66	447	O1
2019-09-08	2	11	26	60	447	O1
FAM57A	2	11	26	76	447	O1
BDKRB1	2	11	26	66	447	O1
C15orf39	2	11	26	76	447	O1
KIF23	2	11	26	60	447	O1
SLC22A15	2	11	26	60	447	O1
HIST1H2BM	2	11	26	60	447	O1
CENPL	2	11	26	76	447	O1
FAM129B	2	11	26	66	447	O1
ACLY	2	11	26	83	447	O1
CYBA	2	11	26	66	447	O1
ACTG1	2	11	26	76	447	O1
ADSS	2	11	26	60	447	O1
RHBDL2	2	11	26	66	447	O1
ISLR	2	11	26	60	447	O1
MGAT4A	2	11	26	60	447	O1
GALNTL4	2	11	26	76	447	O1
PTGFRN	2	11	26	60	447	O1
DPYSL3	2	11	26	66	447	O1
RAPGEFL1	2	11	26	76	447	O1
GPD2	2	11	26	83	447	O1
SEMA3F	2	11	26	76	447	O1
PVRL4	2	11	26	66	447	O1
PEA15	2	11	26	83	447	O1
CD58	2	11	26	83	447	O1
PCDHB8	2	11	26	60	447	O1
LIMA1	2	11	26	76	447	O1
LARP6	2	11	26	76	447	O1
TMEM51	2	11	26	66	447	O1
GPSM2	2	11	26	60	447	O1
DUOX2	2	11	26	66	447	O1
GALNT6	2	11	26	76	447	O1
SLC7A11	2	11	26	60	447	O1
ITGB6	2	11	26	83	447	O1
IL4I1	2	11	26	76	447	O1
PPP1R13L	2	11	26	66	447	O1
MPZL1	2	11	26	76	447	O1
CHRNA5	2	11	26	76	447	O1
LYPD6	2	11	26	83	447	O1
GALNT10	2	11	26	60	447	O1
LAD1	2	11	26	60	447	O1
STC1	2	11	26	83	447	O1
PKMYT1	2	11	26	76	447	O1
STEAP2	2	11	26	76	447	O1
LDOC1	2	11	26	66	447	O1
WDR54	2	11	26	66	447	O1
FSTL1	2	11	26	76	447	O1
PRSS23	2	11	26	76	447	O1
RFC4	2	11	26	76	447	O1
SLFN13	2	11	26	83	447	O1
YWHAZ	2	11	26	83	447	O1
UAP1L1	2	11	26	76	447	O1
LAYN	2	11	26	76	447	O1
CTSK	2	11	26	66	447	O1
TYRO3	2	11	26	76	447	O1
PRRC2C	2	11	26	60	447	O1
RASAL2	2	11	26	60	447	O1
TTYH3	2	11	26	83	447	O1
SNAP25	2	11	26	66	447	O1
BHLHE41	2	11	26	66	447	O1
TPX2	2	11	26	76	447	O1
TMEM165	2	11	26	76	447	O1
HIST1H2AC	2	11	26	60	447	O1
CCDC6	2	11	26	83	447	O1
CDR2L	2	11	26	66	447	O1
APOBEC3G	2	11	26	76	447	O1
SYT8	2	11	26	76	447	O1
NCKAP1	2	11	26	76	447	O1
FAT1	2	11	26	60	447	O1
CLIC1	2	11	26	76	447	O1
LOX	2	11	26	76	447	O1
CENPK	2	11	26	76	447	O1
SLC2A5	2	11	26	76	447	O1
RECQL4	2	11	26	76	447	O1
NCF2	2	11	26	60	447	O1
TMC6	2	11	26	76	447	O1
SPECC1	2	11	26	60	447	O1
HIF1A	2	11	26	60	447	O1
PRICKLE1	2	11	26	66	447	O1
SPRR3	2	11	26	76	447	O1
FNBP1L	2	11	26	60	447	O1
MANSC1	2	11	26	66	447	O1
C12orf49	2	11	26	76	447	O1
LRRC6	2	11	26	83	447	O1
C5orf28	2	11	26	60	447	O1
SLC37A1	2	11	26	76	447	O1
GAPDH	2	11	26	76	447	O1
IRX3	2	11	26	76	447	O1
TRIM46	2	11	26	76	447	O1
SSPN	2	11	26	66	447	O1
GPC3	2	11	26	83	447	O1
PLXNA3	2	11	26	76	447	O1
ELF3	2	11	26	83	447	O1
DYRK2	2	11	26	66	447	O1
TRIM45	2	11	26	76	447	O1
ATP1A1	2	11	26	83	447	O1
C7orf49	2	11	26	76	447	O1
PACS1	2	11	26	83	447	O1
RAB31	2	11	26	76	447	O1
LRFN4	2	11	26	66	447	O1
IFT52	2	11	26	76	447	O1
ATP2C2	2	11	26	66	447	O1
KRT16	2	11	26	76	447	O1
MRPL52	2	11	26	76	447	O1
ANXA1	2	11	26	66	447	O1
PCNXL2	2	11	26	66	447	O1
DGKA	2	11	26	66	447	O1
TMEM136	2	11	26	76	447	O1
TRIM59	2	11	26	60	447	O1
CMTM3	2	11	26	60	447	O1
SLC12A8	2	11	26	76	447	O1
MKI67	2	11	26	60	447	O1
CDCA7	2	11	26	66	447	O1
ANGPT2	2	11	26	66	447	O1
FUT4	2	11	26	66	447	O1
TCF3	2	11	26	66	447	O1
FAM100B	2	11	26	76	447	O1
RRAS	2	11	26	66	447	O1
LIMK2	2	11	26	60	447	O1
SLC25A36	2	11	26	66	447	O1
STK36	2	11	26	76	447	O1
LHFPL2	2	11	26	76	447	O1
CCDC102B	2	11	26	83	447	O1
RIPK2	2	11	26	76	447	O1
LRRC37B	2	11	26	83	447	O1
CDH13	2	11	26	76	447	O1
GALNT12	2	11	26	66	447	O1
LAMA5	2	11	26	66	447	O1
PLXNA1	2	11	26	66	447	O1
CYP2S1	2	11	26	66	447	O1
CELSR3	2	11	26	76	447	O1
MAPRE1	2	11	26	76	447	O1
CTGF	2	11	26	76	447	O1
CCDC93	2	11	26	60	447	O1
TMEM147	2	11	26	76	447	O1
CLTB	2	11	26	76	447	O1
SORT1	2	11	26	66	447	O1
CETN2	2	11	26	66	447	O1
PODXL	2	11	26	66	447	O1
GALNT7	2	11	26	66	447	O1
DRAM1	2	11	26	60	447	O1
HIST1H1C	2	11	26	60	447	O1
ARHGEF10	2	11	26	66	447	O1
GRAMD1A	2	11	26	76	447	O1
HLA-A	2	11	26	76	447	O1
TUFT1	2	11	26	66	447	O1
ENTPD1	2	11	26	83	447	O1
KCNS3	2	11	26	76	447	O1
HMGB2	2	11	26	66	447	O1
FCGR2A	2	11	26	60	447	O1
RAB23	2	11	26	76	447	O1
ADAM8	2	11	26	76	447	O1
AP2B1	2	11	26	76	447	O1
MORC2	2	11	30	79	294	O2
C20orf134	2	11	30	79	294	O2
TMSB4X	2	11	30	79	294	O2
ZMIZ2	2	11	30	79	294	O2
TRIO	2	11	30	79	294	O2
ACBD6	2	11	30	79	294	O2
CDK16	2	11	30	79	294	O2
CDK4	2	11	30	79	294	O2
DNAJC9	2	11	30	79	294	O2
ZNF185	2	11	30	79	294	O2
NIPA2	2	11	30	79	294	O2
NT5C	2	11	30	79	294	O2
RPLP1	2	11	30	79	294	O2
XPO1	2	11	30	79	294	O2
CD63	2	11	30	79	294	O2
NPC2	2	11	30	79	294	O2
DDX39A	2	11	30	79	294	O2
HDAC7	2	11	30	79	294	O2
OAZ1	2	11	30	79	294	O2
BFAR	2	11	30	79	294	O2
SAMD1	2	11	30	79	294	O2
ARHGEF11	2	11	30	79	294	O2
ORMDL2	2	11	30	79	294	O2
TRIM16L	2	11	30	79	294	O2
TRADD	2	11	30	79	294	O2
WIPI1	2	11	30	79	294	O2
ARHGAP11B	2	11	30	79	294	O2
NCS1	2	11	30	79	294	O2
LIMS1	2	11	30	79	294	O2
SSRP1	2	11	30	79	294	O2
PDCD6	2	11	30	79	294	O2
MAP4K5	2	11	30	79	294	O2
CAPZA2	2	11	30	79	294	O2
CCT6A	2	11	30	79	294	O2
GPR107	2	11	30	79	294	O2
NDRG1	2	11	30	79	294	O2
SHC1	2	11	30	79	294	O2
PNKP	2	11	30	79	294	O2
C11orf57	2	11	30	79	294	O2
PSMG3	2	11	30	79	294	O2
SLMO2	2	11	30	79	294	O2
TEP1	2	11	30	79	294	O2
APOBEC3F	2	11	30	79	294	O2
RAB11FIP5	2	11	30	79	294	O2
B4GALNT4	2	11	30	79	294	O2
LSM4	2	11	30	79	294	O2
DUSP12	2	11	30	79	294	O2
FUT8	2	11	30	79	294	O2
EIF2AK2	2	11	30	79	294	O2
ARPC2	2	11	30	79	294	O2
CDCA4	2	11	30	79	294	O2
RAN	2	11	30	79	294	O2
E2F3	2	11	30	79	294	O2
MORN2	2	11	30	79	294	O2
RFX5	2	11	30	79	294	O2
EME1	2	11	30	79	294	O2
NEDD8	2	11	30	79	294	O2
ACTR2	2	11	30	79	294	O2
CDC25B	2	11	30	79	294	O2
ARL2BP	2	11	30	79	294	O2
MED10	2	11	30	79	294	O2
ADAMDEC1	2	11	30	79	294	O2
TSTA3	2	11	30	79	294	O2
DPP3	2	11	30	79	294	O2
SACS	2	11	30	79	294	O2
TNFRSF12A	2	11	30	79	294	O2
MYO19	2	11	30	79	294	O2
DDAH2	2	11	30	79	294	O2
CCT2	2	11	30	79	294	O2
B4GALT3	2	11	30	79	294	O2
TMEM107	2	11	30	79	294	O2
EPRS	2	11	30	79	294	O2
DGCR2	2	11	30	79	294	O2
LPCAT1	2	11	30	79	294	O2
WWC3	2	11	30	79	294	O2
SULT2B1	2	11	30	79	294	O2
KIF18A	2	11	30	79	294	O2
PHTF2	2	11	30	79	294	O2
RAB10	2	11	30	79	294	O2
DAD1	2	11	30	79	294	O2
PAX8	2	11	30	79	294	O2
PHF6	2	11	30	79	294	O2
HIST1H4B	2	11	30	79	294	O2
ARPC3	2	11	30	79	294	O2
RASSF4	2	11	30	79	294	O2
CLEC5A	2	11	30	79	294	O2
HIST1H3I	2	11	30	79	294	O2
KIAA0100	2	11	30	79	294	O2
SNRPD1	2	11	30	79	294	O2
CTDSPL2	2	11	30	79	294	O2
BTF3L4	2	11	30	79	294	O2
DNTTIP1	2	11	30	79	294	O2
FANCG	2	11	30	79	294	O2
VPS72	2	11	30	79	294	O2
TFCP2	2	11	30	79	294	O2
GLG1	2	11	30	79	294	O2
GARS	2	11	30	79	294	O2
VEZT	2	11	30	79	294	O2
SCNM1	2	11	30	79	294	O2
RRAGC	2	11	30	79	294	O2
CCDC91	2	11	30	79	294	O2
NOL3	2	11	30	79	294	O2
COTL1	2	11	30	79	294	O2
SMYD3	2	11	30	79	294	O2
CHMP1B	2	11	30	79	294	O2
IFI6	2	11	30	79	294	O2
DNAH2	2	11	30	79	294	O2
CPD	2	11	30	79	294	O2
DNM3	2	11	30	79	294	O2
TBL2	2	11	30	79	294	O2
HIST1H2BH	2	11	30	79	294	O2
NUP62	2	11	30	79	294	O2
HEATR2	2	11	30	79	294	O2
SMG9	2	11	30	79	294	O2
ATP6V1F	2	11	30	79	294	O2
HGS	2	11	30	79	294	O2
MICB	2	11	30	79	294	O2
PUS7	2	11	30	79	294	O2
EPDR1	2	11	30	79	294	O2
MYL12A	2	11	30	79	294	O2
LARP1	2	11	30	79	294	O2
BTN2A1	2	11	30	79	294	O2
LRRC14	2	11	30	79	294	O2
ORAI2	2	11	30	79	294	O2
VRK1	2	11	30	79	294	O2
AKR1B1	2	11	30	79	294	O2
DBNL	2	11	30	79	294	O2
NRCAM	2	11	30	79	294	O2
YWHAQ	2	11	30	79	294	O2
IER5L	2	11	30	79	294	O2
CENPH	2	11	30	79	294	O2
SLC25A19	2	11	30	79	294	O2
PIGZ	2	11	30	79	294	O2
GALNT11	2	11	30	79	294	O2
C15orf17	2	11	30	79	294	O2
C18orf10	2	11	30	79	294	O2
RNPEPL1	2	11	30	79	294	O2
DUOX1	2	11	30	79	294	O2
DSP	2	11	30	79	294	O2
DFNA5	2	11	30	79	294	O2
HIST1H4C	2	11	30	79	294	O2
ZFP14	2	11	30	79	294	O2
WWC1	2	11	30	79	294	O2
TRIM11	2	11	30	79	294	O2
MED15	2	11	30	79	294	O2
DTD1	2	11	30	79	294	O2
PIK3R2	2	11	30	79	294	O2
VASP	2	11	30	79	294	O2
TUBA4A	2	11	30	79	294	O2
ANKRD52	2	11	30	79	294	O2
CALM2	2	11	30	79	294	O2
STK38	2	11	30	79	294	O2
CHCHD3	2	11	30	79	294	O2
OGFRL1	2	11	30	79	294	O2
TGFBR1	2	11	30	79	294	O2
TMEM237	2	11	30	79	294	O2
HOOK2	2	11	30	79	294	O2
NOD1	2	11	30	79	294	O2
MAP4K4	2	11	30	79	294	O2
PTPRU	2	11	30	79	294	O2
CD47	2	11	30	79	294	O2
STARD3NL	2	11	30	79	294	O2
SIRPA	2	11	30	79	294	O2
PTTG1IP	2	11	30	79	294	O2
HPS3	2	11	30	79	294	O2
NCBP2	2	11	30	79	294	O2
TPD52L2	2	11	30	79	294	O2
ARID3A	2	11	30	79	294	O2
SH3D21	2	11	30	79	294	O2
CEP41	2	11	30	79	294	O2
SLC43A2	2	11	30	79	294	O2
KCTD15	2	11	30	79	294	O2
PARN	2	11	30	79	294	O2
WHSC2	2	11	30	79	294	O2
MYL12B	2	11	30	79	294	O2
NUMBL	2	11	30	79	294	O2
STIP1	2	11	30	79	294	O2
HLA-G	2	11	30	79	294	O2
ITGB3BP	2	11	30	79	294	O2
SNRPG	2	11	30	79	294	O2
CLDN11	2	11	30	79	294	O2
BLM	2	11	30	79	294	O2
ZWILCH	2	11	30	79	294	O2
MYO6	2	11	30	79	294	O2
CTSH	2	11	30	79	294	O2
ZNF618	2	11	30	79	294	O2
MLKL	2	11	30	79	294	O2
FTSJ1	2	11	30	79	294	O2
FKBP14	2	11	30	79	294	O2
SLC25A6	2	11	30	79	294	O2
BAX	2	11	30	79	294	O2
ZNF668	2	11	30	79	294	O2
WSB2	2	11	30	79	294	O2
ITGB5	2	11	30	79	294	O2
RIN2	2	11	30	79	294	O2
CPNE2	2	11	30	79	294	O2
MB21D2	2	11	30	79	294	O2
MFSD10	2	11	30	79	294	O2
SLC39A1	2	11	30	79	294	O2
UFC1	2	11	30	79	294	O2
SMARCAL1	2	11	30	79	294	O2
GMPS	2	11	30	79	294	O2
FAIM	2	11	30	79	294	O2
RRM1	2	11	30	79	294	O2
ME2	2	11	30	79	294	O2
IER5	2	11	30	79	294	O2
PRKD2	2	11	30	79	294	O2
HN1L	2	11	30	79	294	O2
SH3RF1	2	11	30	79	294	O2
DBNDD1	2	11	30	79	294	O2
APP	2	11	30	79	294	O2
KIAA1462	2	11	30	79	294	O2
PARVA	2	11	30	79	294	O2
NDRG3	2	11	30	79	294	O2
FAM54A	2	11	30	79	294	O2
ADAR	2	11	30	79	294	O2
JPH1	2	11	30	79	294	O2
SLC25A14	2	11	30	79	294	O2
SENP3	2	11	30	79	294	O2
SARNP	2	11	30	79	294	O2
AATF	2	11	30	79	294	O2
ZNF627	2	11	30	79	294	O2
FKBP9	2	11	30	79	294	O2
BUB3	2	11	30	79	294	O2
MFSD5	2	11	30	79	294	O2
GLIS2	2	11	30	79	294	O2
DGUOK	2	11	30	79	294	O2
TMEM109	2	11	30	79	294	O2
PABPC1	2	11	30	79	294	O2
ZNF107	2	11	30	79	294	O2
LSM2	2	11	30	79	294	O2
CEP89	2	11	30	79	294	O2
ZNF766	2	11	30	79	294	O2
SCAMP3	2	11	30	79	294	O2
SSR2	2	11	30	79	294	O2
RPL18A	2	11	30	79	294	O2
SAE1	2	11	30	79	294	O2
POLA1	2	11	30	79	294	O2
EPS8	2	11	30	79	294	O2
FOXK1	2	11	30	79	294	O2
QTRTD1	2	11	30	79	294	O2
FJX1	2	11	30	79	294	O2
CATSPERB	2	11	30	79	294	O2
DEGS1	2	11	30	79	294	O2
KIAA1797	2	11	30	79	294	O2
RPS8	2	11	30	79	294	O2
ZBED4	2	11	30	79	294	O2
DNMT1	2	11	30	79	294	O2
LPAR2	2	11	30	79	294	O2
TP53	2	11	30	79	294	O2
HIST1H2BC	2	11	30	79	294	O2
GRN	2	11	30	79	294	O2
NPC1	2	11	30	79	294	O2
IPO9	2	11	30	79	294	O2
MEX3C	2	11	30	79	294	O2
RFXANK	2	11	30	79	294	O2
STYK1	2	11	30	79	294	O2
THBS3	2	11	30	79	294	O2
RAB6B	2	11	30	79	294	O2
NPEPL1	2	11	30	79	294	O2
SLC26A6	2	11	30	79	294	O2
LMO4	2	11	30	79	294	O2
FAM50A	2	11	30	79	294	O2
BTG3	2	11	30	79	294	O2
WDR45L	2	11	30	79	294	O2
GOLGA3	2	11	30	79	294	O2
RALA	2	11	30	79	294	O2
IQCB1	2	11	30	79	294	O2
MICAL1	2	11	30	79	294	O2
NCOR2	2	11	30	79	294	O2
E2F8	2	11	30	79	294	O2
GALNT5	2	11	30	79	294	O2
XRCC1	2	11	30	79	294	O2
SLBP	2	11	30	79	294	O2
LASP1	2	11	30	79	294	O2
PARP12	2	11	30	79	294	O2
KDELR1	2	11	30	79	294	O2
ITGA10	2	11	30	79	294	O2
ABLIM2	2	11	30	79	294	O2
RNF4	2	11	30	79	294	O2
ANKS6	2	11	30	79	294	O2
BTN2A2	2	11	30	79	294	O2
ACTN1	2	11	30	79	294	O2
MND1	2	11	30	79	294	O2
GOLT1B	2	11	30	79	294	O2
ZNF207	2	11	30	79	294	O2
SKA2	2	11	30	79	294	O2
IFI30	2	11	30	79	294	O2
ARL6IP5	2	11	30	79	294	O2
ETV5	2	11	30	79	294	O2
MX1	2	11	30	79	294	O2
PLIN3	2	11	30	79	294	O2
LGALS9C	2	11	30	79	294	O2
EIF4A3	2	11	30	79	294	O2
AP1S3	2	11	30	82	273	O3
OXCT1	2	11	30	82	273	O3
MYO5A	2	11	30	82	273	O3
ADAM10	2	11	30	82	273	O3
RBPJ	2	11	30	82	273	O3
PLXDC1	2	11	30	82	273	O3
RTP4	2	11	30	82	273	O3
CS	2	11	30	82	273	O3
STAMBPL1	2	11	30	82	273	O3
H2AFY2	2	11	30	82	273	O3
NSMAF	2	11	30	82	273	O3
GINS4	2	11	30	82	273	O3
ILF2	2	11	30	82	273	O3
COG2	2	11	30	82	273	O3
IKBKE	2	11	30	82	273	O3
MKL1	2	11	30	82	273	O3
EIF4G2	2	11	30	82	273	O3
FKBP1A	2	11	30	82	273	O3
LCMT1	2	11	30	82	273	O3
ARHGAP1	2	11	30	82	273	O3
KIF15	2	11	30	82	273	O3
RCC2	2	11	30	82	273	O3
COPG2	2	11	30	82	273	O3
SMC2	2	11	30	82	273	O3
ZBTB4	2	11	30	82	273	O3
RELB	2	11	30	82	273	O3
SLC37A3	2	11	30	82	273	O3
HSP90AB1	2	11	30	82	273	O3
PRTFDC1	2	11	30	82	273	O3
ADD3	2	11	30	82	273	O3
DYNC1H1	2	11	30	82	273	O3
LMCD1	2	11	30	82	273	O3
CAP1	2	11	30	82	273	O3
ARF3	2	11	30	82	273	O3
BSG	2	11	30	82	273	O3
RAB38	2	11	30	82	273	O3
RALGPS1	2	11	30	82	273	O3
DLGAP4	2	11	30	82	273	O3
RNF213	2	11	30	82	273	O3
GMDS	2	11	30	82	273	O3
PIGS	2	11	30	82	273	O3
YWHAB	2	11	30	82	273	O3
NFKB2	2	11	30	82	273	O3
ARMCX1	2	11	30	82	273	O3
BZW2	2	11	30	82	273	O3
AP4M1	2	11	30	82	273	O3
CD9	2	11	30	82	273	O3
MPP3	2	11	30	82	273	O3
DCK	2	11	30	82	273	O3
NDE1	2	11	30	82	273	O3
CMTM7	2	11	30	82	273	O3
ARL2	2	11	30	82	273	O3
ZMYND8	2	11	30	82	273	O3
MIB1	2	11	30	82	273	O3
BBX	2	11	30	82	273	O3
ILF3	2	11	30	82	273	O3
NUP93	2	11	30	82	273	O3
XPNPEP1	2	11	30	82	273	O3
APH1B	2	11	30	82	273	O3
CAMSAP1	2	11	30	82	273	O3
BRD9	2	11	30	82	273	O3
RHOF	2	11	30	82	273	O3
PFDN1	2	11	30	82	273	O3
BSPRY	2	11	30	82	273	O3
RPL38	2	11	30	82	273	O3
HIST1H2BK	2	11	30	82	273	O3
PSME3	2	11	30	82	273	O3
HIATL1	2	11	30	82	273	O3
PLEKHB2	2	11	30	82	273	O3
CCNG2	2	11	30	82	273	O3
INPP4B	2	11	30	82	273	O3
ARMCX6	2	11	30	82	273	O3
RPL37A	2	11	30	82	273	O3
VEZF1	2	11	30	82	273	O3
RPS4X	2	11	30	82	273	O3
BAIAP2L1	2	11	30	82	273	O3
ITGAM	2	11	30	82	273	O3
DYNLRB1	2	11	30	82	273	O3
B4GALT4	2	11	30	82	273	O3
SAMD9L	2	11	30	82	273	O3
DCTN2	2	11	30	82	273	O3
PTPRM	2	11	30	82	273	O3
MYL6	2	11	30	82	273	O3
DSTN	2	11	30	82	273	O3
SLC7A5	2	11	30	82	273	O3
DVL3	2	11	30	82	273	O3
HDAC1	2	11	30	82	273	O3
TGFB3	2	11	30	82	273	O3
E2F7	2	11	30	82	273	O3
MAPK3	2	11	30	82	273	O3
CBL	2	11	30	82	273	O3
ACTL6A	2	11	30	82	273	O3
TRIM28	2	11	30	82	273	O3
ZMIZ1	2	11	30	82	273	O3
LYN	2	11	30	82	273	O3
SYK	2	11	30	82	273	O3
CASK	2	11	30	82	273	O3
SERPINB6	2	11	30	82	273	O3
DOCK6	2	11	30	82	273	O3
RAB11FIP1	2	11	30	82	273	O3
VSIG1	2	11	30	82	273	O3
MLLT11	2	11	30	82	273	O3
RNF44	2	11	30	82	273	O3
SH3BGRL3	2	11	30	82	273	O3
TAOK1	2	11	30	82	273	O3
TP53BP1	2	11	30	82	273	O3
ZNF512	2	11	30	82	273	O3
GBAS	2	11	30	82	273	O3
AP3B1	2	11	30	82	273	O3
EPS8L1	2	11	30	82	273	O3
GPNMB	2	11	30	82	273	O3
DENND3	2	11	30	82	273	O3
ARHGAP12	2	11	30	82	273	O3
ATP9A	2	11	30	82	273	O3
KIAA1407	2	11	30	82	273	O3
GAS8	2	11	30	82	273	O3
RFWD3	2	11	30	82	273	O3
MRC2	2	11	30	82	273	O3
SEPW1	2	11	30	82	273	O3
ABI2	2	11	30	82	273	O3
GFPT1	2	11	30	82	273	O3
CEP290	2	11	30	82	273	O3
VAV3	2	11	30	82	273	O3
CFL1	2	11	30	82	273	O3
JUP	2	11	30	82	273	O3
E2F5	2	11	30	82	273	O3
RPL8	2	11	30	82	273	O3
SLC7A7	2	11	30	82	273	O3
HLA-F	2	11	30	82	273	O3
TAP2	2	11	30	82	273	O3
CNN2	2	11	30	82	273	O3
SGIP1	2	11	30	82	273	O3
WWTR1	2	11	30	82	273	O3
PPIH	2	11	30	82	273	O3
MCM8	2	11	30	82	273	O3
DUSP4	2	11	30	82	273	O3
CCNI	2	11	30	82	273	O3
CLUAP1	2	11	30	82	273	O3
MYH9	2	11	30	82	273	O3
JAM3	2	11	30	82	273	O3
BCL9L	2	11	30	82	273	O3
RPS3	2	11	30	82	273	O3
PTRF	2	11	30	82	273	O3
ITGB1BP1	2	11	30	82	273	O3
DOCK1	2	11	30	82	273	O3
DBR1	2	11	30	82	273	O3
LUZP1	2	11	30	82	273	O3
ARHGAP21	2	11	30	82	273	O3
TRIB2	2	11	30	82	273	O3
METTL9	2	11	30	82	273	O3
ACTN4	2	11	30	82	273	O3
WDR35	2	11	30	82	273	O3
RPS21	2	11	30	82	273	O3
CTNNA1	2	11	30	82	273	O3
RAP2A	2	11	30	82	273	O3
RNF24	2	11	30	82	273	O3
RUNDC1	2	11	30	82	273	O3
HIST1H4E	2	11	30	82	273	O3
VPS35	2	11	30	82	273	O3
SLC4A7	2	11	30	82	273	O3
CA5B	2	11	30	82	273	O3
CLIP4	2	11	30	82	273	O3
KIF3C	2	11	30	82	273	O3
PPP2R1A	2	11	30	82	273	O3
BTBD10	2	11	30	82	273	O3
HMGN4	2	11	30	82	273	O3
RPL23A	2	11	30	82	273	O3
RPL10A	2	11	30	82	273	O3
PRKX	2	11	30	82	273	O3
ENOPH1	2	11	30	82	273	O3
CYBRD1	2	11	30	82	273	O3
POLD3	2	11	30	82	273	O3
SLFN12	2	11	30	82	273	O3
VPS45	2	11	30	82	273	O3
SMARCA4	2	11	30	82	273	O3
SYT11	2	11	30	82	273	O3
CDC42SE1	2	11	30	82	273	O3
RAI1	2	11	30	82	273	O3
HIST2H2AC	2	11	30	82	273	O3
UNC13D	2	11	30	82	273	O3
2019-09-02	2	11	30	82	273	O3
TASP1	2	11	30	82	273	O3
CCNE1	2	11	30	82	273	O3
FZD7	2	11	30	82	273	O3
DNM2	2	11	30	82	273	O3
C12orf5	2	11	30	82	273	O3
CMIP	2	11	30	82	273	O3
BCL9	2	11	30	82	273	O3
TMEM106C	2	11	30	82	273	O3
POGK	2	11	30	82	273	O3
CBFB	2	11	30	82	273	O3
DSC2	2	11	30	82	273	O3
TMEM62	2	11	30	82	273	O3
G6PC3	2	11	30	82	273	O3
WDR60	2	11	30	82	273	O3
CNOT6	2	11	30	82	273	O3
IGBP1	2	11	30	82	273	O3
IRAK1	2	11	30	82	273	O3
STX3	2	11	30	82	273	O3
SERPINB1	2	11	30	82	273	O3
RAB11A	2	11	30	82	273	O3
KCTD10	2	11	30	82	273	O3
GTPBP2	2	11	30	82	273	O3
ABLIM1	2	11	30	82	273	O3
TBC1D19	2	11	30	82	273	O3
CAD	2	11	30	82	273	O3
NEBL	2	11	30	82	273	O3
ATP6V1E1	2	11	30	82	273	O3
APOBEC3C	2	11	30	82	273	O3
KIAA0247	2	11	30	82	273	O3
RALY	2	11	30	82	273	O3
MPV17	2	11	30	82	273	O3
RASA3	2	11	30	82	273	O3
PLS1	2	11	30	82	273	O3
IVNS1ABP	2	11	30	82	273	O3
PHF21A	2	11	30	82	273	O3
CHMP4C	2	11	30	82	273	O3
FER	2	11	30	82	273	O3
STAM	2	11	30	82	273	O3
CREB1	2	11	30	82	273	O3
ZNF124	2	11	30	82	273	O3
PPT1	2	11	30	82	273	O3
ADCY6	2	11	30	82	273	O3
ARHGEF18	2	11	30	82	273	O3
GBP2	2	11	30	82	273	O3
PRKCI	2	11	30	82	273	O3
CDC42SE2	2	11	30	82	273	O3
LMNB1	2	11	30	82	273	O3
IGFBP7	2	11	30	82	273	O3
HSPB1	2	11	30	82	273	O3
CD55	2	11	30	82	273	O3
GRB7	2	11	30	82	273	O3
ADNP	2	11	30	82	273	O3
HEY1	2	11	30	82	273	O3
FUBP1	2	11	30	82	273	O3
ARRDC2	2	11	30	82	273	O3
NCOA6	2	11	30	82	273	O3
APPL2	2	11	30	82	273	O3
CANT1	2	11	30	82	273	O3
ENTPD6	2	11	30	82	273	O3
MST4	2	11	30	82	273	O3
RPE	2	11	30	82	273	O3
RB1	2	11	30	82	273	O3
MYLIP	2	11	30	82	273	O3
GNPTAB	2	11	30	82	273	O3
BCAR1	2	11	30	82	273	O3
PPP1R14B	2	11	30	82	273	O3
SNX27	2	11	30	82	273	O3
ZDHHC7	2	11	30	82	273	O3
2019-09-09	2	11	30	82	273	O3
DAPK3	2	11	30	82	273	O3
DPYSL2	2	11	30	82	273	O3
CAPNS1	2	11	30	82	273	O3
SMAD3	2	11	30	82	273	O3
SNRPB	2	11	30	82	273	O3
ATP6AP1	2	11	30	82	273	O3
POLR3D	2	11	30	82	273	O3
PPP4R1	2	11	30	82	273	O3
ACOT9	2	11	30	82	273	O3
SLFN5	2	11	30	82	273	O3
PDLIM3	2	11	30	82	273	O3
MED12	2	11	30	82	273	O3
TMOD3	2	11	30	82	273	O3
PAFAH1B2	2	11	30	82	273	O3
IARS	2	11	30	82	273	O3
ZNF669	2	11	30	82	273	O3
NUP37	2	11	30	82	273	O3
SPIRE1	2	11	30	82	273	O3
LEPROTL1	2	11	30	82	273	O3
IQCK	2	11	30	82	273	O3
VPS41	2	11	30	82	273	O3
FANCF	2	11	30	82	273	O3
CAV1	2	11	30	82	273	O3
CLIP2	2	11	29	72	138	O4
ABR	2	11	29	72	138	O4
VANGL1	2	11	29	72	138	O4
SPIB	2	11	31	81	138	O4
MYH11	2	11	31	81	138	O4
CASZ1	2	11	31	81	138	O4
C17orf28	2	11	31	81	138	O4
SLC26A9	2	11	31	81	138	O4
HIST1H2AK	2	11	29	72	138	O4
ARHGDIB	2	11	31	81	138	O4
HIST1H2BD	2	11	29	72	138	O4
MIDN	2	11	31	81	138	O4
EDN1	2	11	31	81	138	O4
C2orf15	2	11	31	81	138	O4
PDLIM7	2	11	29	72	138	O4
AGR3	2	11	31	81	138	O4
FMOD	2	11	31	81	138	O4
PRSS8	2	11	31	81	138	O4
PCDHB14	2	11	29	72	138	O4
ZBED5	2	11	31	81	138	O4
MMP9	2	11	31	81	138	O4
LOXL4	2	11	29	72	138	O4
GABRP	2	11	31	81	138	O4
DLG5	2	11	29	72	138	O4
CKB	2	11	31	81	138	O4
HELLS	2	11	29	72	138	O4
LHFP	2	11	31	81	138	O4
AP1G2	2	11	29	72	138	O4
PPIA	2	11	29	72	138	O4
WNK2	2	11	31	81	138	O4
PROM1	2	11	31	81	138	O4
CHST11	2	11	29	72	138	O4
AIM2	2	11	31	81	138	O4
BANK1	2	11	31	81	138	O4
FBXO32	2	11	29	72	138	O4
AMIGO2	2	11	29	72	138	O4
TSPAN8	2	11	31	81	138	O4
FAM129A	2	11	31	81	138	O4
PML	2	11	29	72	138	O4
SLCO2A1	2	11	31	81	138	O4
TSN	2	11	29	72	138	O4
FAM83E	2	11	31	81	138	O4
IGF1R	2	11	29	72	138	O4
SOD3	2	11	31	81	138	O4
SEMA3B	2	11	31	81	138	O4
MUC20	2	11	31	81	138	O4
SCGN	2	11	31	81	138	O4
CCL18	2	11	31	81	138	O4
RASGRP1	2	11	31	81	138	O4
SLC26A2	2	11	29	72	138	O4
SH3YL1	2	11	31	81	138	O4
LTBP1	2	11	29	72	138	O4
CYB561	2	11	29	72	138	O4
DIP2A	2	11	29	72	138	O4
KCNK5	2	11	31	81	138	O4
GPD1L	2	11	31	81	138	O4
BRCA1	2	11	29	72	138	O4
C9orf152	2	11	31	81	138	O4
ATP11A	2	11	29	72	138	O4
CACNB3	2	11	29	72	138	O4
LGALS4	2	11	31	81	138	O4
PRKCD	2	11	31	81	138	O4
F13A1	2	11	31	81	138	O4
TACSTD2	2	11	29	72	138	O4
ITGBL1	2	11	31	81	138	O4
CSNK1G1	2	11	29	72	138	O4
SLC5A1	2	11	31	81	138	O4
ANXA13	2	11	31	81	138	O4
JAZF1	2	11	29	72	138	O4
APCDD1	2	11	31	81	138	O4
UXS1	2	11	29	72	138	O4
ARHGEF17	2	11	31	81	138	O4
SH3BGRL	2	11	31	81	138	O4
KCNH8	2	11	31	81	138	O4
PCDHB5	2	11	31	81	138	O4
SIPA1L3	2	11	29	72	138	O4
PTPDC1	2	11	29	72	138	O4
CHN1	2	11	29	72	138	O4
CBX3	2	11	29	72	138	O4
SMOC2	2	11	31	81	138	O4
ACSS1	2	11	31	81	138	O4
FRZB	2	11	31	81	138	O4
PIGU	2	11	31	81	138	O4
PDE4D	2	11	31	81	138	O4
H2AFY	2	11	29	72	138	O4
SWAP70	2	11	31	81	138	O4
LAPTM5	2	11	31	81	138	O4
SPARCL1	2	11	31	81	138	O4
CD19	2	11	31	81	138	O4
RERG	2	11	31	81	138	O4
CDKL5	2	11	29	72	138	O4
SLC22A5	2	11	31	81	138	O4
SNRPD2	2	11	29	72	138	O4
MUC17	2	11	31	81	138	O4
WDHD1	2	11	29	72	138	O4
ENPP5	2	11	31	81	138	O4
GSN	2	11	31	81	138	O4
KCNJ16	2	11	31	81	138	O4
DNAJC6	2	11	29	72	138	O4
ELOVL7	2	11	31	81	138	O4
CFTR	2	11	31	81	138	O4
ADAMTS12	2	11	29	72	138	O4
EBF1	2	11	31	81	138	O4
MYL9	2	11	31	81	138	O4
PPP2R3A	2	11	29	72	138	O4
VWF	2	11	31	81	138	O4
GPRC5B	2	11	31	81	138	O4
BTBD3	2	11	29	72	138	O4
ZNF462	2	11	31	81	138	O4
PRDM1	2	11	31	81	138	O4
EMP1	2	11	31	81	138	O4
ARHGEF3	2	11	31	81	138	O4
UBE2I	2	11	29	72	138	O4
EFNB2	2	11	31	81	138	O4
STK17B	2	11	31	81	138	O4
RASA1	2	11	29	72	138	O4
SMOX	2	11	29	72	138	O4
ARID2	2	11	31	81	138	O4
RBM3	2	11	29	72	138	O4
PARM1	2	11	31	81	138	O4
TNS4	2	11	29	72	138	O4
CRIP2	2	11	31	81	138	O4
RAB3IP	2	11	31	81	138	O4
ACOT11	2	11	29	72	138	O4
HEYL	2	11	31	81	138	O4
ZNF83	2	11	31	81	138	O4
PDE5A	2	11	29	72	138	O4
CD74	2	11	31	81	138	O4
HIST1H2AB	2	11	29	72	138	O4
MSH5	2	11	29	72	138	O4
PLEKHB1	2	11	31	81	138	O4
LRP12	2	11	29	72	138	O4
ATF7	2	11	29	72	138	O4
SRI	2	11	31	81	138	O4
ST6GALNAC1	2	11	31	81	138	O4
PDE7A	2	11	31	81	138	O4
SEPN1	2	11	31	81	138	O4
THRA	2	11	31	81	138	O4
SFN	2	8	20	46	458	O5
TMEM132A	2	10	23	53	458	O5
TNFAIP6	2	8	20	46	458	O5
ARMC9	2	10	24	55	458	O5
PAQR4	2	10	24	61	458	O5
ESM1	2	10	24	61	458	O5
CTHRC1	2	8	20	46	458	O5
ITGB4	2	10	23	73	458	O5
TUBB3	2	8	20	46	458	O5
SPINT2	2	8	20	74	458	O5
COL15A1	2	10	23	73	458	O5
EHF	2	10	25	59	458	O5
AP1M2	2	10	23	70	458	O5
SLC39A6	2	10	24	61	458	O5
ITPR3	2	10	23	56	458	O5
ITGAV	2	10	25	69	458	O5
SPINK1	2	8	20	46	458	O5
SEL1L3	2	10	23	53	458	O5
MAD2L1	2	10	24	61	458	O5
OLFML2B	2	10	24	61	458	O5
LAMC1	2	10	25	69	458	O5
TMSB10	2	10	23	70	458	O5
RPL4	2	10	24	80	458	O5
SPATS2	2	10	25	69	458	O5
CHAF1B	2	10	24	61	458	O5
S100A11	2	10	23	70	458	O5
STRA6	2	8	20	46	458	O5
CXCL5	2	10	23	70	458	O5
EEF1A2	2	10	23	73	458	O5
HOMER3	2	10	24	61	458	O5
HOXB5	2	10	24	61	458	O5
GPR56	2	10	23	53	458	O5
DLGAP5	2	10	24	55	458	O5
THY1	2	10	23	73	458	O5
ITGB8	2	10	25	59	458	O5
TMEM163	2	10	24	61	458	O5
CDKN3	2	10	24	55	458	O5
PDPN	2	10	23	56	458	O5
KCNK12	2	10	24	80	458	O5
PRKCDBP	2	10	24	61	458	O5
MMP12	2	10	24	55	458	O5
SLC2A1	2	10	23	70	458	O5
OSBPL10	2	10	24	61	458	O5
LAMA3	2	10	23	73	458	O5
C10orf35	2	10	24	61	458	O5
MAPK13	2	10	23	56	458	O5
AHNAK2	2	10	23	53	458	O5
COMP	2	8	20	58	458	O5
COL6A3	2	10	23	56	458	O5
SCRN1	2	10	23	70	458	O5
HS3ST1	2	10	23	70	458	O5
PTPN14	2	10	24	61	458	O5
FZD2	2	10	24	80	458	O5
ANKRD22	2	10	24	61	458	O5
BUB1	2	10	24	61	458	O5
TNFRSF21	2	10	23	70	458	O5
UBE2M	2	10	24	80	458	O5
KRTCAP3	2	10	24	61	458	O5
PKM2	2	10	23	73	458	O5
NMB	2	10	24	55	458	O5
LRP8	2	10	24	61	458	O5
MAL2	2	10	24	55	458	O5
CAPG	2	10	23	70	458	O5
TMEM159	2	10	23	70	458	O5
STC2	2	10	24	61	458	O5
TMED3	2	10	24	61	458	O5
ASF1B	2	10	24	61	458	O5
BACE2	2	10	23	70	458	O5
NAT14	2	10	24	61	458	O5
CDH11	2	10	23	56	458	O5
SLC4A3	2	10	24	55	458	O5
COL17A1	2	10	23	56	458	O5
HEPH	2	10	24	61	458	O5
UBE2T	2	10	23	56	458	O5
C20orf118	2	10	24	55	458	O5
LRRC1	2	10	25	69	458	O5
PDGFRB	2	10	24	61	458	O5
LCN2	2	10	23	73	458	O5
DBN1	2	10	23	70	458	O5
BIK	2	10	23	73	458	O5
C19orf33	2	8	20	74	458	O5
PDZK1IP1	2	8	20	74	458	O5
GINS2	2	10	24	55	458	O5
LEF1	2	10	23	70	458	O5
HDGFRP3	2	10	24	61	458	O5
LMNB2	2	10	24	61	458	O5
CA12	2	10	24	55	458	O5
MMP11	2	8	20	58	458	O5
CCNB2	2	10	23	56	458	O5
CEP55	2	10	23	56	458	O5
PMEPA1	2	10	23	53	458	O5
CHEK1	2	10	24	61	458	O5
PLAU	2	10	24	61	458	O5
EPN3	2	10	24	61	458	O5
TCN1	2	8	20	74	458	O5
HAPLN3	2	10	23	70	458	O5
TK1	2	10	24	55	458	O5
ACTG2	2	10	24	61	458	O5
CST2	2	10	24	55	458	O5
CKLF	2	10	24	61	458	O5
SYT13	2	10	23	73	458	O5
CEACAM5	2	10	24	61	458	O5
FOXF2	2	10	23	56	458	O5
COL4A2	2	10	24	55	458	O5
FRAS1	2	10	25	69	458	O5
ELMO3	2	10	24	61	458	O5
C12orf36	2	10	24	61	458	O5
RPL39L	2	10	24	61	458	O5
B3GNT3	2	10	23	73	458	O5
SPOCK1	2	10	23	56	458	O5
IQGAP3	2	10	23	56	458	O5
FAP	2	10	23	73	458	O5
LXN	2	10	24	61	458	O5
CCND2	2	10	24	61	458	O5
KRT23	2	10	23	70	458	O5
LAPTM4B	2	10	24	61	458	O5
FAM83B	2	10	25	69	458	O5
PLA2G10	2	10	23	56	458	O5
PTK7	2	10	24	61	458	O5
PI3	2	8	20	74	458	O5
RHOV	2	10	24	55	458	O5
PFKP	2	10	23	73	458	O5
GINS1	2	10	24	55	458	O5
PRRX2	2	10	23	56	458	O5
TGFB2	2	10	25	59	458	O5
WISP1	2	10	24	61	458	O5
GPR160	2	10	23	70	458	O5
GJB4	2	10	24	55	458	O5
FOXQ1	2	10	23	70	458	O5
GMNN	2	10	25	69	458	O5
S100A3	2	10	24	55	458	O5
HOXC4	2	10	24	61	458	O5
COL3A1	2	10	23	70	458	O5
CDS1	2	10	23	56	458	O5
MMP24	2	10	24	55	458	O5
KRT80	2	10	24	61	458	O5
KLF5	2	10	24	61	458	O5
FOLR1	2	10	24	61	458	O5
F3	2	10	23	70	458	O5
SLC24A3	2	10	24	61	458	O5
SERPINB5	2	10	23	56	458	O5
ECT2	2	10	25	69	458	O5
COL4A1	2	10	24	55	458	O5
B3GALT4	2	10	24	61	458	O5
FNDC1	2	10	23	56	458	O5
OLFM4	2	10	24	55	458	O5
RAB25	2	8	20	74	458	O5
CENPF	2	10	24	61	458	O5
HMMR	2	10	24	55	458	O5
TMEM61	2	10	24	80	458	O5
PHLDA3	2	10	23	56	458	O5
ANXA3	2	10	23	70	458	O5
ZNF532	2	10	24	61	458	O5
SLC1A5	2	10	24	80	458	O5
RASSF6	2	10	24	61	458	O5
C16orf59	2	10	24	80	458	O5
SPOCD1	2	8	20	46	458	O5
CLDN7	2	10	24	61	458	O5
OVOL2	2	8	20	74	458	O5
CATSPER1	2	10	24	80	458	O5
DUSP18	2	10	24	61	458	O5
TANC2	2	10	25	69	458	O5
EFCAB4A	2	10	24	61	458	O5
S100A10	2	10	24	55	458	O5
CDT1	2	10	23	56	458	O5
CDC45	2	10	24	55	458	O5
GREM1	2	10	23	56	458	O5
KIAA0101	2	10	23	56	458	O5
C19orf21	2	10	23	73	458	O5
ASPM	2	10	24	61	458	O5
HN1	2	10	24	55	458	O5
ASNS	2	10	24	61	458	O5
CEACAM7	2	10	25	59	458	O5
TMEM54	2	10	23	70	458	O5
SLC12A2	2	10	25	69	458	O5
HJURP	2	10	23	53	458	O5
NPNT	2	10	23	70	458	O5
SCTR	2	10	25	69	458	O5
C1orf106	2	8	20	74	458	O5
PLAUR	2	10	24	55	458	O5
ITGA3	2	8	20	74	458	O5
CTSE	2	10	23	56	458	O5
MMP14	2	10	25	69	458	O5
NDUFA4L2	2	10	24	61	458	O5
MYEF2	2	10	25	69	458	O5
RGMA	2	10	24	80	458	O5
LIPH	2	10	25	69	458	O5
C4orf7	2	10	23	53	458	O5
GPC4	2	10	23	56	458	O5
KRT7	2	10	25	69	458	O5
TFCP2L1	2	10	24	55	458	O5
LEMD1	2	10	23	56	458	O5
TNNT1	2	8	20	46	458	O5
PIWIL4	2	10	25	69	458	O5
PTPN13	2	10	25	69	458	O5
TMC5	2	10	23	73	458	O5
MATN3	2	10	24	61	458	O5
LAMB1	2	10	25	69	458	O5
TRIP13	2	10	23	56	458	O5
DCDC2	2	10	25	59	458	O5
TES	2	10	25	69	458	O5
SFRP2	2	10	23	56	458	O5
ESRP1	2	10	25	59	458	O5
NQO1	2	8	20	74	458	O5
AMH	2	10	24	80	458	O5
NEB	2	10	24	55	458	O5
SOX9	2	10	24	61	458	O5
TPM4	2	10	24	61	458	O5
KCNN4	2	10	23	56	458	O5
CRLF1	2	10	24	80	458	O5
CCDC80	2	10	25	69	458	O5
B3GNT4	2	10	24	80	458	O5
E2F2	2	10	24	80	458	O5
ZBED2	2	10	24	80	458	O5
SPC25	2	10	24	55	458	O5
NT5DC2	2	10	24	61	458	O5
CD248	2	10	24	61	458	O5
NOX4	2	10	23	56	458	O5
SERPINE2	2	10	23	70	458	O5
AQP1	2	10	25	69	458	O5
B3GNT5	2	10	25	69	458	O5
FGD6	2	10	25	69	458	O5
USH1C	2	10	24	61	458	O5
LGALS3	2	10	23	56	458	O5
EPCAM	2	10	25	59	458	O5
MMP1	2	10	23	70	458	O5
HAS3	2	10	24	55	458	O5
PLCD3	2	10	24	61	458	O5
SIX4	2	10	24	80	458	O5
SULF1	2	8	20	74	458	O5
RAD54L	2	10	24	55	458	O5
ANKRD1	2	10	25	69	458	O5
TM4SF1	2	10	25	69	458	O5
MIF	2	10	24	80	458	O5
AURKA	2	10	24	55	458	O5
GINS3	2	10	24	61	458	O5
ANTXR1	2	10	25	69	458	O5
C20orf103	2	10	23	56	458	O5
TPBG	2	10	24	55	458	O5
CCNB1	2	10	24	55	458	O5
FLNA	2	10	25	69	458	O5
HTRA3	2	10	24	55	458	O5
S100A6	2	10	23	73	458	O5
SLC44A2	2	10	23	70	458	O5
SRPX2	2	10	25	69	458	O5
HK1	2	10	23	70	458	O5
TESC	2	10	23	73	458	O5
ADORA2B	2	10	24	55	458	O5
POSTN	2	8	20	46	458	O5
RAB34	2	10	24	61	458	O5
MELK	2	10	24	55	458	O5
GFPT2	2	10	24	61	458	O5
TPM2	2	10	23	56	458	O5
MFGE8	2	10	24	61	458	O5
SPP1	2	10	25	75	458	O5
SLC44A4	2	10	23	56	458	O5
CLDN4	2	10	23	70	458	O5
TOP2A	2	10	23	56	458	O5
HES4	2	10	24	80	458	O5
SPINT1	2	10	23	70	458	O5
S100A14	2	10	24	61	458	O5
DKK1	2	10	23	56	458	O5
LGALS1	2	10	24	55	458	O5
MFI2	2	10	24	61	458	O5
GAL3ST1	2	10	24	55	458	O5
KIF11	2	10	24	55	458	O5
FKBP10	2	10	24	55	458	O5
SOX11	2	10	24	80	458	O5
G6PD	2	10	24	61	458	O5
MUC1	2	8	20	85	458	O5
LAMC2	2	10	23	53	458	O5
SCG2	2	10	24	80	458	O5
SFRP4	2	10	25	69	458	O5
BATF2	2	10	24	80	458	O5
C12orf48	2	10	24	61	458	O5
PDGFD	2	10	25	69	458	O5
ANXA2	2	10	23	70	458	O5
CST1	2	8	20	74	458	O5
CCNA2	2	10	24	61	458	O5
COL13A1	2	10	24	55	458	O5
ALDOA	2	10	24	61	458	O5
FOXC1	2	10	24	61	458	O5
SLC44A3	2	10	25	69	458	O5
CCL20	2	10	25	59	458	O5
E2F1	2	10	24	55	458	O5
PSCA	2	10	24	80	458	O5
KRT19	2	8	20	74	458	O5
UBE2C	2	8	20	74	458	O5
MTHFD2	2	10	24	61	458	O5
PBK	2	10	24	55	458	O5
ANLN	2	10	24	55	458	O5
PRC1	2	10	23	70	458	O5
NRM	2	10	24	80	458	O5
CCDC109B	2	10	23	70	458	O5
ZDHHC24	2	10	24	80	458	O5
ITIH5	2	10	25	69	458	O5
LOXL2	2	10	23	53	458	O5
PHLDA2	2	10	24	55	458	O5
LUM	2	10	25	69	458	O5
NFE2L3	2	10	23	56	458	O5
TFF1	2	10	23	73	458	O5
BUB1B	2	10	24	61	458	O5
PPP1R14C	2	10	24	61	458	O5
ADAM9	2	10	25	69	458	O5
TSPO	2	10	24	61	458	O5
CBR3	2	10	24	80	458	O5
CDC20	2	10	24	61	458	O5
VDR	2	10	24	55	458	O5
STK39	2	10	23	56	458	O5
PPAP2C	2	10	23	53	458	O5
ALOX5	2	10	23	53	458	O5
SLC7A1	2	10	23	70	458	O5
MST1R	2	10	23	73	458	O5
CA9	2	10	24	55	458	O5
ITGA2	2	10	25	59	458	O5
ITPKA	2	10	24	80	458	O5
COL5A1	2	10	24	61	458	O5
TNC	2	10	24	61	458	O5
TSPAN15	2	10	23	70	458	O5
GAS2L3	2	10	25	69	458	O5
SEMA3C	2	10	23	56	458	O5
COL1A1	2	8	20	46	458	O5
STMN3	2	10	24	80	458	O5
SH3PXD2B	2	10	24	61	458	O5
GPRC5A	2	10	24	55	458	O5
CDCA8	2	10	23	56	458	O5
MMP7	2	10	23	73	458	O5
SLC16A3	2	10	24	55	458	O5
MUC13	2	10	23	56	458	O5
ST14	2	10	25	69	458	O5
ADAM28	2	10	25	69	458	O5
ILDR1	2	10	24	61	458	O5
ZNF239	2	10	24	61	458	O5
CDH17	2	10	24	61	458	O5
HIST1H4H	2	10	25	69	458	O5
HOXC6	2	10	24	80	458	O5
KNTC1	2	10	24	61	458	O5
EDIL3	2	10	25	69	458	O5
S100A4	2	10	24	61	458	O5
TYMS	2	10	24	55	458	O5
CENPM	2	10	23	56	458	O5
LAMB3	2	10	23	53	458	O5
DDR1	2	10	23	56	458	O5
C5orf30	2	10	24	61	458	O5
BMP4	2	10	24	61	458	O5
WBP5	2	10	24	61	458	O5
STMN2	2	10	24	55	458	O5
KRT17	2	10	23	73	458	O5
SOX4	2	10	24	61	458	O5
C3orf52	2	10	24	61	458	O5
P4HA2	2	10	24	61	458	O5
NDC80	2	10	24	61	458	O5
GSTP1	2	10	23	70	458	O5
GCNT3	2	8	20	74	458	O5
KDELR3	2	10	24	55	458	O5
CARD11	2	10	24	61	458	O5
KIF2C	2	10	24	55	458	O5
IFI27	2	10	24	80	458	O5
VCAN	2	10	25	59	458	O5
OLR1	2	10	24	61	458	O5
TTK	2	10	24	61	458	O5
CDH3	2	10	23	56	458	O5
TRIM65	2	10	24	80	458	O5
SLN	2	10	24	80	458	O5
TMC4	2	10	23	70	458	O5
SLC34A2	2	10	25	69	458	O5
THBS2	2	10	24	55	458	O5
LIMK1	2	10	24	61	458	O5
KCND2	2	10	24	55	458	O5
ENAH	2	10	25	69	458	O5
FAM81A	2	10	24	61	458	O5
INHBA	2	10	24	55	458	O5
ARL9	2	10	24	80	458	O5
OIP5	2	10	24	55	458	O5
WNT5A	2	10	24	55	458	O5
UCHL1	2	10	23	70	458	O5
TMEM158	2	10	24	80	458	O5
FBXL2	2	10	24	61	458	O5
LTBP2	2	10	24	61	458	O5
COL5A2	2	10	24	55	458	O5
CENPA	2	10	24	55	458	O5
RAD51AP1	2	10	24	61	458	O5
HIST1H2BG	2	10	24	55	458	O5
IGF2BP3	2	10	24	61	458	O5
CDCP1	2	10	23	70	458	O5
PGM2L1	2	10	24	55	458	O5
PAFAH1B3	2	10	24	61	458	O5
CYP27B1	2	10	24	80	458	O5
SLC38A1	2	10	23	70	458	O5
PLP2	2	10	23	70	458	O5
BIRC3	2	10	25	69	458	O5
AGR2	2	10	23	56	458	O5
PRRX1	2	10	23	56	458	O5
FZD10	2	10	24	80	458	O5
PTTG1	2	10	23	70	458	O5
COL22A1	2	10	24	61	458	O5
TROAP	2	10	24	61	458	O5
KRT6B	2	8	20	46	458	O5
MALL	2	10	24	61	458	O5
COLEC12	2	10	24	61	458	O5
SLC35F2	2	10	24	61	458	O5
TAX1BP3	2	10	24	61	458	O5
DTL	2	10	23	56	458	O5
UBD	2	10	25	59	458	O5
BAIAP2L2	2	10	23	56	458	O5
ARL14	2	10	24	61	458	O5
GPR35	2	10	24	61	458	O5
NMU	2	10	24	61	458	O5
RUNX1	2	10	24	61	458	O5
CDH6	2	10	25	69	458	O5
TFAP2A	2	8	20	74	458	O5
COL7A1	2	10	24	61	458	O5
SEZ6L2	2	10	23	73	458	O5
DSG2	2	10	25	69	458	O5
FOXM1	2	10	24	55	458	O5
COL1A2	2	10	23	73	458	O5
TSPAN1	2	10	23	70	458	O5
CDK1	2	10	24	55	458	O5
CKAP2L	2	10	24	61	458	O5
C12orf75	2	10	23	53	458	O5
TEAD4	2	10	24	61	458	O5
SERPINH1	2	10	24	55	458	O5
KAL1	2	10	24	61	458	O5
COL10A1	2	8	20	46	458	O5
CTSL2	2	10	23	56	458	O5
STIL	2	10	24	61	458	O5
MCM2	2	10	24	61	458	O5
CD1A	2	10	24	80	458	O5
SRGAP1	2	10	25	69	458	O5
PMAIP1	2	10	24	55	458	O5
C15orf48	2	10	23	53	458	O5
MCM4	2	10	24	61	458	O5
REG1A	2	10	23	56	458	O5
ITGA11	2	10	24	55	458	O5
FOXD1	2	10	24	80	458	O5
KIF20A	2	10	24	61	458	O5
CALB2	2	10	23	56	458	O5
CD24	2	10	25	59	458	O5
JAG1	2	10	25	69	458	O5
OXTR	2	10	24	55	458	O5
GLS	2	10	25	69	458	O5
PPP2R3B	2	10	24	80	458	O5
SH2D3A	2	10	23	70	458	O5
MGP	2	10	23	70	458	O5
PDGFRL	2	10	24	61	458	O5
AURKB	2	10	24	61	458	O5
PLAT	2	10	24	61	458	O5
CRYAB	2	10	25	69	458	O5
DNAJA4	2	10	24	61	458	O5
PYGB	2	10	23	70	458	O5
POF1B	2	10	25	59	458	O5
FA2H	2	10	23	73	458	O5
KIF14	2	10	24	55	458	O5
ENO2	2	10	23	70	458	O5
SLC6A14	2	10	23	56	458	O5
CEACAM6	2	8	20	85	458	O5
RASEF	2	10	24	61	458	O5
ETV4	2	10	23	56	458	O5
ABCA8	2	7	16	57	244	U1
ALDH6A1	2	7	16	45	244	U1
A1BG	2	7	16	37	244	U1
METTL7A	2	7	16	45	244	U1
SERPINA4	2	7	17	41	244	U1
ADHFE1	2	7	16	30	244	U1
MT1F	2	7	15	27	244	U1
LDHD	2	7	17	31	244	U1
SELENBP1	2	7	16	37	244	U1
SLC1A2	2	7	16	37	244	U1
ANG	2	7	17	31	244	U1
PAH	2	7	17	41	244	U1
ASS1	2	7	16	30	244	U1
ALDH2	2	7	15	27	244	U1
MLXIPL	2	7	17	31	244	U1
CD5L	2	7	17	31	244	U1
HAAO	2	7	16	30	244	U1
CD14	2	7	15	27	244	U1
C5	2	7	17	41	244	U1
TTPA	2	7	17	41	244	U1
GATM	2	7	17	41	244	U1
AKR7A3	2	7	15	44	244	U1
MASP1	2	7	16	37	244	U1
CYB5A	2	7	15	27	244	U1
REEP6	2	7	15	47	244	U1
CYP4F12	2	7	15	44	244	U1
GPR98	2	7	15	44	244	U1
EPHX1	2	7	17	41	244	U1
SLC25A47	2	7	17	41	244	U1
SORD	2	7	16	37	244	U1
HRSP12	2	7	17	41	244	U1
MARCO	2	7	15	47	244	U1
CYP2D6	2	7	15	44	244	U1
TBX15	2	7	16	52	244	U1
RELN	2	7	16	30	244	U1
ANGPTL6	2	7	15	44	244	U1
GLYCTK	2	7	15	47	244	U1
DPP4	2	7	15	44	244	U1
SEPP1	2	7	17	41	244	U1
PHYHD1	2	7	15	47	244	U1
SERPINA10	2	7	16	45	244	U1
DBH	2	7	16	45	244	U1
TM4SF5	2	7	17	31	244	U1
SERPINA6	2	7	17	31	244	U1
ETFDH	2	7	15	27	244	U1
UROC1	2	7	16	37	244	U1
EPHX2	2	7	17	31	244	U1
SLC6A1	2	7	16	57	244	U1
XYLB	2	7	15	47	244	U1
GLDC	2	7	16	45	244	U1
ALDH1A1	2	7	16	30	244	U1
VSNL1	2	7	15	47	244	U1
ALDH5A1	2	7	15	44	244	U1
PRAP1	2	7	16	52	244	U1
SHMT1	2	7	16	30	244	U1
MT1M	2	7	16	57	244	U1
HYAL1	2	7	15	44	244	U1
CES2	2	7	15	27	244	U1
AR	2	7	16	37	244	U1
F10	2	7	16	52	244	U1
IYD	2	7	15	44	244	U1
ACMSD	2	7	16	45	244	U1
A1CF	2	7	17	41	244	U1
SARDH	2	7	16	45	244	U1
ABCC6	2	7	15	44	244	U1
GADD45G	2	7	16	52	244	U1
AGMAT	2	7	16	45	244	U1
PANK1	2	7	15	47	244	U1
HABP2	2	7	15	44	244	U1
SAA2	2	7	16	52	244	U1
OXER1	2	7	15	44	244	U1
PHYH	2	7	15	27	244	U1
MST1	2	7	15	44	244	U1
GCKR	2	7	16	57	244	U1
LEPR	2	7	15	44	244	U1
CPN2	2	7	17	41	244	U1
PGLYRP2	2	7	17	41	244	U1
GPD1	2	7	15	47	244	U1
CLEC4G	2	7	17	41	244	U1
STAB2	2	7	17	41	244	U1
DNMT3L	2	7	15	44	244	U1
APOC1	2	7	17	41	244	U1
SLC22A9	2	7	16	45	244	U1
PDK4	2	7	15	27	244	U1
RANBP3L	2	7	15	27	244	U1
RDH5	2	7	15	44	244	U1
SLC25A15	2	7	16	37	244	U1
APCS	2	7	15	44	244	U1
ACY1	2	7	15	27	244	U1
RGN	2	7	17	41	244	U1
AGMO	2	7	17	41	244	U1
FOLH1	2	7	15	44	244	U1
ATF5	2	7	15	47	244	U1
SAA1	2	7	15	44	244	U1
ABCA6	2	7	16	37	244	U1
SLC7A2	2	7	17	41	244	U1
NEU4	2	7	15	44	244	U1
CHAD	2	7	15	47	244	U1
ASPA	2	7	15	44	244	U1
ITIH2	2	7	17	41	244	U1
ACAT1	2	7	16	30	244	U1
C1S	2	7	15	44	244	U1
CD36	2	7	15	27	244	U1
MOGAT2	2	7	16	37	244	U1
CFP	2	7	15	44	244	U1
IGF1	2	7	15	27	244	U1
ALDH4A1	2	7	15	47	244	U1
VIPR1	2	7	15	44	244	U1
NR1I2	2	7	15	27	244	U1
ACAA1	2	7	15	27	244	U1
CP	2	7	16	30	244	U1
TMEM56	2	7	16	45	244	U1
DEPDC7	2	7	16	45	244	U1
DGAT2	2	7	15	47	244	U1
SMOC1	2	7	15	27	244	U1
CXCL2	2	7	16	52	244	U1
FCN3	2	7	16	30	244	U1
GPR128	2	7	15	47	244	U1
LIFR	2	7	15	27	244	U1
PCK2	2	7	16	57	244	U1
C8G	2	7	16	52	244	U1
SLC43A1	2	7	15	44	244	U1
GAS2	2	7	16	45	244	U1
AGTR1	2	7	15	44	244	U1
PIK3C2G	2	7	15	27	244	U1
CYP7A1	2	7	15	27	244	U1
ABHD6	2	7	15	47	244	U1
CNGA1	2	7	16	52	244	U1
LBP	2	7	16	45	244	U1
MT1X	2	7	16	37	244	U1
APOE	2	7	15	27	244	U1
ACACB	2	7	16	30	244	U1
SERPINA5	2	7	17	41	244	U1
TMEM176A	2	7	15	47	244	U1
TM6SF2	2	7	15	27	244	U1
ACADL	2	7	16	57	244	U1
COLEC10	2	7	15	27	244	U1
GREM2	2	7	15	44	244	U1
DHTKD1	2	7	15	47	244	U1
MT1A	2	7	15	27	244	U1
IGFBP2	2	7	15	44	244	U1
MT1H	2	7	16	45	244	U1
NAT8B	2	7	16	52	244	U1
FST	2	7	15	47	244	U1
DHODH	2	7	15	44	244	U1
AIG1	2	7	15	47	244	U1
CIDEB	2	7	15	44	244	U1
ACAA2	2	7	15	44	244	U1
FOSB	2	7	17	31	244	U1
NR1H4	2	7	15	44	244	U1
TSKU	2	7	15	47	244	U1
GPT	2	7	16	45	244	U1
LCAT	2	7	16	52	244	U1
SERPINF1	2	7	15	44	244	U1
SLC7A9	2	7	16	52	244	U1
MT1E	2	7	16	57	244	U1
GPT2	2	7	16	37	244	U1
RARRES2	2	7	15	44	244	U1
CFH	2	7	16	45	244	U1
PDE3B	2	7	15	47	244	U1
INHBE	2	7	16	52	244	U1
BAAT	2	7	17	41	244	U1
ADRA1A	2	7	16	37	244	U1
OGDHL	2	7	17	31	244	U1
GPLD1	2	7	16	37	244	U1
AFP	2	7	15	44	244	U1
SLC16A2	2	7	15	47	244	U1
AGT	2	7	15	44	244	U1
HFE2	2	7	17	41	244	U1
XDH	2	7	15	44	244	U1
CCL14	2	7	17	41	244	U1
XPNPEP2	2	7	16	30	244	U1
HGD	2	7	15	44	244	U1
NR0B2	2	7	17	31	244	U1
PECR	2	7	15	27	244	U1
ENO3	2	7	15	47	244	U1
ENPP1	2	7	16	30	244	U1
FNDC5	2	7	16	52	244	U1
CYP27A1	2	7	16	37	244	U1
CYP1A1	2	7	15	47	244	U1
CFI	2	7	15	44	244	U1
C4BPB	2	7	17	41	244	U1
PSAT1	2	7	16	30	244	U1
INSIG1	2	7	16	57	244	U1
CRHBP	2	7	16	57	244	U1
CYP39A1	2	7	16	57	244	U1
LRG1	2	7	15	44	244	U1
QPRT	2	7	15	47	244	U1
TMPRSS6	2	7	15	47	244	U1
ALAS1	2	7	15	47	244	U1
ENPEP	2	7	15	47	244	U1
ACSM3	2	7	15	47	244	U1
GSTZ1	2	7	15	47	244	U1
ANXA10	2	7	17	31	244	U1
PKLR	2	7	15	27	244	U1
ECHDC3	2	7	16	52	244	U1
PBLD	2	7	16	30	244	U1
RCL1	2	7	15	47	244	U1
SLC22A25	2	7	16	37	244	U1
SLC17A3	2	7	15	47	244	U1
CAT	2	7	15	27	244	U1
CDHR5	2	7	17	41	244	U1
APOA4	2	7	15	44	244	U1
FAH	2	7	15	47	244	U1
ETNK2	2	7	16	57	244	U1
GPAM	2	7	16	37	244	U1
ASGR2	2	7	17	41	244	U1
TRPM8	2	7	16	52	244	U1
PCOLCE2	2	7	15	44	244	U1
SLC17A1	2	7	15	27	244	U1
CMBL	2	7	15	27	244	U1
ENTPD5	2	7	15	47	244	U1
C1orf168	2	7	16	45	244	U1
GRHPR	2	7	15	27	244	U1
CRYL1	2	7	15	27	244	U1
UGT3A1	2	7	16	52	244	U1
CYP2C18	2	7	15	44	244	U1
ST6GAL1	2	7	15	27	244	U1
OIT3	2	7	16	37	244	U1
ST3GAL6	2	7	15	47	244	U1
FAM20A	2	7	15	44	244	U1
BBOX1	2	7	16	45	244	U1
F5	2	7	15	27	244	U1
CBS	2	7	15	47	244	U1
ACSL1	2	7	16	57	244	U1
HBB	2	7	17	31	244	U1
AADAT	2	7	15	47	244	U1
QDPR	2	7	15	27	244	U1
MTHFD1	2	7	15	27	244	U1
PHGDH	2	7	15	44	244	U1
AASS	2	7	15	27	244	U1
ADRA1B	2	7	15	44	244	U1
INHBC	2	7	15	27	244	U1
PROC	2	7	16	30	244	U1
CFB	2	7	15	44	244	U1
SLC30A10	2	7	15	44	244	U1
LPA	2	7	16	37	244	U1
SLC6A12	2	7	16	57	244	U1
GCH1	2	7	15	27	244	U1
ALPL	2	7	15	47	244	U1
VNN1	2	7	15	27	244	U1
CRYAA	2	7	16	52	244	U1
CYP2J2	2	7	17	41	244	U1
C7	2	7	17	31	244	U1
GAMT	2	9	21	49	204	U2
MAOA	2	9	21	49	204	U2
PPP1R1A	2	9	21	54	204	U2
ACSL5	2	9	21	68	204	U2
UGP2	2	9	21	54	204	U2
ACBD4	2	9	27	62	204	U2
TPPP2	2	9	21	49	204	U2
MYRIP	2	9	21	49	204	U2
PLIN2	2	9	21	49	204	U2
RORC	2	9	21	49	204	U2
PTP4A1	2	9	27	62	204	U2
EBPL	2	9	27	62	204	U2
IP6K3	2	9	21	54	204	U2
GFRA1	2	9	27	64	204	U2
FITM1	2	9	21	54	204	U2
PEMT	2	9	21	68	204	U2
GPX3	2	9	21	49	204	U2
PXMP2	2	9	21	68	204	U2
2019-03-02	2	9	21	54	204	U2
NNT	2	9	27	62	204	U2
FAM151A	2	9	21	49	204	U2
RCAN1	2	9	21	54	204	U2
ADCY10	2	9	21	54	204	U2
CCS	2	9	21	54	204	U2
ZNF385B	2	9	21	54	204	U2
GCSH	2	9	21	54	204	U2
GPR125	2	9	21	54	204	U2
SERPINA3	2	9	27	64	204	U2
SLC46A3	2	9	21	68	204	U2
SLC6A13	2	9	21	49	204	U2
ACOT1	2	9	21	54	204	U2
PQLC1	2	9	27	62	204	U2
STEAP4	2	9	21	49	204	U2
ATOH8	2	9	27	62	204	U2
IDO2	2	9	21	68	204	U2
COPZ2	2	9	27	62	204	U2
SLC19A3	2	9	27	64	204	U2
ANGPTL1	2	9	27	62	204	U2
SIK2	2	9	21	54	204	U2
ATG2A	2	9	21	54	204	U2
BCO2	2	9	21	68	204	U2
C19orf66	2	9	21	54	204	U2
MEGF9	2	9	21	54	204	U2
NIPAL1	2	9	21	54	204	U2
SLC23A2	2	9	21	68	204	U2
C11orf54	2	9	27	62	204	U2
APOL1	2	9	27	62	204	U2
SLC2A9	2	9	21	68	204	U2
MPDZ	2	9	27	64	204	U2
SLC9B2	2	9	21	68	204	U2
PDIA5	2	9	27	62	204	U2
AGPAT9	2	9	21	54	204	U2
STBD1	2	9	21	54	204	U2
SCLY	2	9	27	62	204	U2
CLDN14	2	9	27	64	204	U2
MFSD2A	2	9	21	68	204	U2
FADS2	2	9	27	62	204	U2
PTGR1	2	9	21	68	204	U2
PNMA6A	2	9	27	62	204	U2
SDHD	2	9	27	62	204	U2
NPW	2	9	21	49	204	U2
GRB14	2	9	21	49	204	U2
CLU	2	9	21	49	204	U2
INS	2	9	27	64	204	U2
FAM8A1	2	9	27	62	204	U2
SIGIRR	2	9	21	54	204	U2
PSIP1	2	9	27	62	204	U2
RSPO3	2	9	27	62	204	U2
GALM	2	9	27	62	204	U2
ACSF2	2	9	21	54	204	U2
PTH1R	2	9	21	54	204	U2
ADAMTSL3	2	9	27	64	204	U2
EHBP1	2	9	27	62	204	U2
CLTCL1	2	9	27	62	204	U2
CLEC4M	2	9	21	68	204	U2
GLTPD2	2	9	21	49	204	U2
ELOVL6	2	9	27	64	204	U2
KYNU	2	9	27	62	204	U2
PRODH	2	9	27	62	204	U2
SYT7	2	9	21	49	204	U2
PLIN4	2	9	21	49	204	U2
CHRD	2	9	27	64	204	U2
CYP4F11	2	9	27	64	204	U2
FAM134B	2	9	21	54	204	U2
ACOT13	2	9	21	54	204	U2
RNF152	2	9	21	54	204	U2
AQP7	2	9	27	62	204	U2
PLIN1	2	9	21	54	204	U2
NCAM2	2	9	27	62	204	U2
SLC17A4	2	9	21	49	204	U2
SCN9A	2	9	27	62	204	U2
SCP2	2	9	21	68	204	U2
PHF8	2	9	21	54	204	U2
C7orf55	2	9	21	54	204	U2
DBT	2	9	27	62	204	U2
SHPK	2	9	21	54	204	U2
CDHR2	2	9	21	54	204	U2
HPGD	2	9	21	68	204	U2
GSDMB	2	9	21	54	204	U2
UGDH	2	9	27	62	204	U2
SIGMAR1	2	9	21	54	204	U2
CRYZ	2	9	27	62	204	U2
EFHD1	2	9	27	62	204	U2
SIGLEC11	2	9	27	62	204	U2
CLCN5	2	9	27	62	204	U2
MLIP	2	9	21	68	204	U2
TAPT1	2	9	27	62	204	U2
MTSS1	2	9	27	64	204	U2
SLC16A13	2	9	27	64	204	U2
CYP3A5	2	9	21	49	204	U2
HSD17B2	2	9	21	49	204	U2
ADI1	2	9	27	64	204	U2
MME	2	9	21	68	204	U2
CXCL12	2	9	21	49	204	U2
BMPER	2	9	21	49	204	U2
SEC16B	2	9	21	54	204	U2
C3	2	9	27	64	204	U2
FAM46A	2	9	27	62	204	U2
CTBS	2	9	27	62	204	U2
CTSG	2	9	21	49	204	U2
ABLIM3	2	9	27	62	204	U2
P4HA1	2	9	27	62	204	U2
MTUS1	2	9	21	54	204	U2
HEPACAM	2	9	21	54	204	U2
TMEM176B	2	9	21	54	204	U2
SYBU	2	9	21	54	204	U2
TTC39C	2	9	21	49	204	U2
ABCA1	2	9	27	62	204	U2
SEC23A	2	9	27	62	204	U2
TTC38	2	9	21	68	204	U2
CLEC3B	2	9	21	49	204	U2
SLC25A27	2	9	27	62	204	U2
MPST	2	9	21	54	204	U2
MGST1	2	9	21	49	204	U2
RUNDC3B	2	9	21	54	204	U2
LYVE1	2	9	21	68	204	U2
LRP1	2	9	27	62	204	U2
HPN	2	9	21	49	204	U2
CHDH	2	9	27	62	204	U2
IL1RAP	2	9	27	64	204	U2
PMPCA	2	9	27	62	204	U2
[truncated: 904 more rows]
